# Supplementary material for: Partial Characterization and Immunomodulatory Effects of Exopolysaccharides from Streptococcus thermophilus SBC8781 during Soy Milk and Cow Milk Fermentation
Source: Foods. 2023 Jun 15;12(12):2374. doi: 10.3390/foods12122374 (PMC10297478; doi:10.3390/foods12122374)
Supplement: Supplementary file 1 [file foods-12-02374-s001.zip]

Archive with 1 entries (1 files):
- foods-2447069-supplementary.pdf
